# Supplementary material for: Curculigoside Attenuates Endoplasmic Reticulum Stress-Induced Epithelial Cell and Fibroblast Senescence by Regulating the SIRT1-P300 Signaling Pathway
Source: Antioxidants (Basel). 2024 Mar 29;13(4):420. doi: 10.3390/antiox13040420 (PMC11047561; doi:10.3390/antiox13040420)
Supplement: Supplementary file 1 [file antioxidants-13-00420-s001.zip]

Archive with 1 entries (1 files):
- antioxidants-2928994-supplementary.pdf
